# Supplementary material for: Electrical and Structural Properties of Si1−xGex Nanowires Prepared from a Single-Source Precursor
Source: Nanomaterials (Basel). 2023 Feb 4;13(4):627. doi: 10.3390/nano13040627 (PMC9963966; doi:10.3390/nano13040627)
Supplement: Supplementary file 1 [file nanomaterials-13-00627-s001.zip]

Archive with 1 entries (1 files):
- nanomaterials-2199423-supplementary.pdf
